# Supplementary material for: Constant Light Exerted Detrimental Cardiovascular Effects Through Sympathetic Hyperactivity in Normal and Heart Failure Rats
Source: Front Neurosci. 2020 Mar 27;14:248. doi: 10.3389/fnins.2020.00248 (PMC7124186; doi:10.3389/fnins.2020.00248)
Supplement: TABLE S1 — Raw data for Figures 3–6 and Tables 1, 2. [file Table_1.xlsx]

## Sheet: Figure3 raw data
A	(SBP)		LD						CL
			N=6						N=6
		Time (days)													P value
		-2	128.046	128.222	130.085	130.772	123.84	127.957	116.438	116.464	127.452	114.133	129.319	129.272	0.0830152
		-1	125.159	125.06	129.315	128.086	127.47	118.539	126.308	123.336	115.048	119.045	128.178	121.158	0.20319
		0	120.963	121.58	133.203	130.629	127.874	124.074	124.269	123.001	129.952	130.136	131.056	130.57	0.493612
		1	123.49	122.769	123.782	125.3	125.102	129.505	144.902	147.916	150.007	141.474	147.676	143.889	<0.0001
		2	124.026	128.388	116.171	105.43	109.357	127.084	140.721	145.594	141.258	142.569	141.102	142.027	0.000138507
		3	133.483	129.934	118.058	125.7	88.657	113.815	145.601	152.792	144.177	148.457	150.907	139.273	0.00205358
		4	97.457	100.136	127.857	132.933	135.075	138.061	153.343	148.674	146.266	143.091	148.429	149.98	0.0059135
		5	128.385	117.54	138.037	93.881	117.395	128.1	143.745	149.098	142.338	150.408	147.99	144.392	0.00228046
		6	111.43	128.304	127.303	123.249	129.647	123.497	152.389	141.096	134.756	132.493	145.478	138.339	0.00189098
		7	111.708	98.279	97.676	134.59	131.468	134.59	135.182	135.839	143.883	143.61	149.524	137.036	0.01345
	(DBP)		N=6						N=6
		Time (days)													P value
		-2	99.963	96.277	81.957	94.928	93.369	102.788	89.727	89.272	102.622	85.092	93.474	99.995	0.714656
		-1	94.457	92.476	91.689	96.559	90.369	87.209	93.585	103.755	89.222	95.609	91.397	94.443	0.320867
		0	94.468	89.163	101.922	100.488	94.085	93.216	88.822	91.274	99.475	93.974	95.906	98.267	0.723015
		1	84.272	92.267	93.832	94.369	93.169	111.708	104.246	114.248	113.409	109.356	108.23	107.778	0.00435847
		2	96.839	99.49	85.528	79.446	77.518	81.733	104.696	101.876	99.202	114.027	100.617	105.153	0.00246007
		3	94.619	86.077	84.805	99.334	64.405	66.68	111.862	115.795	116.796	120.462	118.626	102.277	0.000605069
		4	73.288	73.802	97.157	102.122	102.332	102.31	107.619	112.223	111.22	116.112	109.058	115.001	0.00744926
		5	93.393	89.297	92.949	71.448	94.392	100.739	109.23	111.967	105.476	107.852	103.517	106.555	0.00246897
		6	84.963	102.197	94.689	93.277	90.332	90.176	120.31	93.017	92.89	95.366	94.56	88.928	0.368622
		7	74.647	74.812	72.681	111.549	90.001	111.549	92.261	107.386	108.911	110.62	111.527	92.22	0.111543
	(HR)		N=6						N=6
		Time (days)													P value
		-2	311.535	358.83	320.112	344.492	313.272	365.854	342.442	304.093	368.112	310.597	367.2	356.15	0.710316
		-1	381.731	377.364	367.2	357.143	402.703	407.113	387.097	375.132	420.804	397.386	401.922	410.26	0.142286
		0	410.959	413.754	382.854	451.822	441.192	394.292	314.193	440.561	438.61	426.174	395.287	401.074	0.565092
		1	339.048	349.62	349.235	393.5	414.155	390.5	338.431	327.512	323.017	330.141	297.624	306.181	0.00392747
		2	315.746	305.159	403.308	365.41	363.204	324.912	284.063	287.665	282.029	394.737	317.051	335.545	0.238403
		3	334.443	316.458	337.089	391.472	375.015	391.612	351.491	339.414	361.307	402.685	365.854	347.006	0.826966
		4	405.405	346.821	309.706	318.486	436.439	327.925	342.857	327.181	460.905	440.275	406.448	438.04	0.174797
		5	395.273	390.133	386.607	389.688	344.232	369.334	350.213	401.431	330.885	372.096	397.351	404.725	0.837793
		6	377.358	338.983	389.923	354.677	357.406	372.758	394.012	357.156	355.271	348.837	353.777	351.309	0.625204
		7	375.088	370.37	361.451	363.636	375	382.166	397.582	384.138	386.492	376.179	365.054	356.298	0.381294
B	EF(%)		HF- LD						HF- CL
		Time(days)	N=5						N=5					P value
		-2	84.0107	86.215	93.1499	94.788	96.8902		94.5443	93.4335	92.3177	85.09	94.9489	0.740992
		0	53.7945	54.4536	57.3533	46.2784	44.7608		45.4152	49.2561	45.4193	41.209	42.6299	0.0489001
		28	17.2698	39.8402	48.9877	46.1085	49.4446		35.4579	33.3601	32.5361	35.9665	32.7363	0.327291
		33	39.6366	38.3368	40.4856	35.7488	37.692		18.8725	11.8968	12.5506	16.9869	13.6791	< 0.0001
		38	29.9623	35.6031	37.1578	21.6553	37.4049		11.4453	17.9345	14.7704	14.0062	12.3833	0.000450644
		42	16.7148	12.4681	11.8193	12.4681	19.6518		15.0299	11.9802	11.7426	10.3218	8.44984	0.134593
C	Area of Fibrosis/area of ventricle(%)				LD	CL	HF-LD	HF-CL	Tukey's multiple comparisons test					P value
					N=5
					0.658728	2.83892	47.623	73.9607	LD vs. CL					ns
					0.510186	2.90163	48.2888	56.3372	LD vs. HF-LD					****
					0.371501	3.53624	47.0956	63.889	LD vs. HF-CL					****
					0.64582	2.91714	49.578	62.8769	CL vs. HF-LD					****
					0.350715	3.3524	46.9536	62.8702	CL vs. HF-CL					****
									HF-LD vs. HF-CL					****

## Sheet: Figure4 raw data
		LD	CL	HF-LD	HF-CL	Tukey's multiple comparisons test				P value
A		N=5
	(NE)	79.2845	236.681	158.851	239.79	LD vs. CL				****
		106.834	200.368	191.068	251.792	LD vs. HF-LD				**
		83.8132	174.608	167.538	277.88	LD vs. HF-CL				****
		133.105	205.891	146.051	262.281	CL vs. HF-LD				*
		98.1313	207.733	138.169	265.005	CL vs. HF-CL				**
						HF-LD vs. HF-CL				****
B		N=3
	(MAP)	118.713	142.689	80	107.788	LD vs. CL				ns
		122.058	124.091	105.551	88.5828	LD vs. HF-LD				*
		114.559	140.966	83.9625	98.3806	LD vs. HF-CL				ns
						CL vs. HF-LD				**
						CL vs. HF-CL				**
						HF-LD vs. HF-CL				ns
C		N=3
	RSNA (%Max)	8.8539	21.2046	21.2156	24.8082	LD vs. CL				***
		7.7283	17.5362	17.7814	30.1781	LD vs. HF-LD				***
		9.3391	21.3306	21.2962	25.4697	LD vs. HF-CL				****
						CL vs. HF-LD				ns
						CL vs. HF-CL				*
						HF-LD vs. HF-CL				*

## Sheet: Figure5 raw data
				LD	CL	HF-LD	HF-CL
C	Percentage of cfos positive cell (%)			N=5				Tukey's multiple comparisons test				P value
				12.987	24.7727	49.5455	78.2374	LD vs. CL				**
				12.3529	21.4552	42.9104	83.3333	LD vs. HF-LD				****
				12.9032	17.9144	43.75	79.1885	LD vs. HF-CL				****
				12.2973	18.2039	44.1456	84.0909	CL vs. HF-LD				****
				14.5833	17.7007	42.973	82.8221	CL vs. HF-CL				****
								HF-LD vs. HF-CL				****

## Sheet: Figure6 raw data
A	Activity (counts/s)			ZT12-24			ZT 0-12			Multiple t-tests
				N=3			N=3			P value
			LD	92.1667	84.0032	89.2316	75.8393	54.9583	39.008	0.0434195
			CL	73.2678	106.953	225.537	22.6667	368.104	244.825	0.528451
B	Melatonin			ZT12-24					ZT 0-12					Two way-ANOVA			P value
				N=5					N=5					LD:ZT12-24 vs. LD:ZT 0-12			****
			LD	248.844	271.654	160.945	195.9	164.506	90.497	92.9217	80.8374	79.8748	95.8366	LD:ZT12-24 vs. CL:ZT12-24			**
			CL	138.257	122.331	139.258	123.817	111.48	88.56	114.431	109.025	116.402	119.364	LD:ZT 0-12 vs. CL:ZT 0-12			ns
														CL:ZT12-24 vs. CL:ZT 0-12			ns
	Corticosterone			ZT12-24					ZT 0-12					Two way-ANOVA			P value
				N=5					N=5					LD:ZT12-24 vs. LD:ZT 0-12			*
			LD	42.9637	32.4161	44.5974	34.3381	33.0469	22.4256	24.3164	16.524	10.0491	13.8758	LD:ZT12-24 vs. CL:ZT12-24			****
			CL	61.25	92.827	68.1883	77.7306	58.8878	58.8878	55.582	64.397	54.2126	51.023	LD:ZT 0-12 vs. CL:ZT 0-12			****
														CL:ZT12-24 vs. CL:ZT 0-12			ns

## Sheet: Table1 raw data
Table1				Sham					HF					P value
				N=5					N=5
	LVIDd舒张期左室内径			5.25	5.3	5.9	5.75	5.1	7.55	7.65	7.5	7.8	7.75	***
	LVIDs收缩期左室内径			2.95	1.8	2.15	2.95	1.75	5.95	5.85	5.85	6.25	6.35	***
	LVPWd舒张期左室后壁厚度			2.45	2.5	2.9	2.6	2.3	1.8	1.75	2.25	1.7	1.8	**
	HR心律			348	470	450	432	415	450	415	432	450	348	ns
	FS%短轴缩短率			43.8095	66.0377	63.5593	48.6957	65.6863	21.1921	23.5294	22	19.8718	18.0645	**
	EF%射血分数			80.7445	95.5513	94.467	85.093	95.4342	48.44	52.5853	49.9216	45.9173	42.4559	****
				Sham	HF	P value
				N=5
	dp/dtmax			5737.56	3626.99
				5637.56	3547.93
				5287.17	3558.08
				5569.32	3574.86
				5401.09	3159.1	**
	-dp/dtmax			-4842.99	-2522.3
				-4742.99	-2969.41
				-5736.45	-2394.93
				-4554.47	-3653.12
				-4757.05	-3169.63	**
	LVESP			150	129.42
				148	134
				158.436	101.3
				152.424	114.5
				152.015	138	**
	LVEDP			5.3	15.3053
				0	33.2396
				6	35.0156
				3.4572	18.3991
				9.663	0.7334	*

## Sheet: Table2 raw data
Table2				LD					CL					HF-LD					HF-CL
				N=5					N=5					N=5					N=5										P value		P value		P value		P value		P value		P value
	LVIDd舒张期左室内径			6	5.2	5.15	5.3	5.65	5.85	4.2	5.55	6.5	5.3	7.8	7.45	7.85	7.45	11.5	7.85	6.7	7.9	7.75	9.4	Tukey's multiple comparisons test				LD vs CL	ns	LD vs HF-LD	**	LD vs HF-CL	*	CL vs HF-LD	**	CL vs HF-CL	*	HF-LD vs HF-CL	ns
	LVIDs收缩期左室内径			3	1.9	1.65	2.05	1.5	3.65	2.55	2.6	4	2.8	7.3	7.1	7.5	7.1	10.6	7.4	6.4	7.55	7.45	9.1	Tukey's multiple comparisons test				LD vs CL	ns	LD vs HF-LD	****	LD vs HF-CL	****	CL vs HF-LD	****	CL vs HF-CL	****	HF-LD vs HF-CL	ns
	LVPWd舒张期左室后壁厚度			1.55	1.85	2.05	1.75	1.85	1.65	2.85	1.5	1.5	2.15	1.15	1.8	0.64	0.64	1.1	0.64	1.65	0.775	1.5	1.85	Tukey's multiple comparisons test				LD vs CL	ns	LD vs HF-LD	ns	LD vs HF-CL	ns	CL vs HF-LD	ns	CL vs HF-CL	ns	HF-LD vs HF-CL	ns
	HR心律			415	400	450	450	450	415	386	415	386	386	292	360	386	450	360	400	360	415	450	415	Tukey's multiple comparisons test				LD vs CL	ns	LD vs HF-LD	ns	LD vs HF-CL	ns	CL vs HF-LD	ns	CL vs HF-CL	ns	HF-LD vs HF-CL	ns
	FS%短轴缩短率			50	63.4615	67.9612	61.3208	73.4513	37.6068	39.2857	53.1532	38.4615	47.1698	6.41026	4.69799	4.4586	4.69799	7.82609	5.73248	4.47761	4.43038	3.87097	3.19149	Tukey's multiple comparisons test				LD vs CL	***	LD vs HF-LD	****	LD vs HF-CL	****	CL vs HF-LD	****	CL vs HF-CL	****	HF-LD vs HF-CL	ns
	EF%射血分数			86.1111	94.5004	96.2625	93.4913	97.8242	73.7783	76.2285	88.5787	74.6147	83.8795	16.7149	12.4681	11.8193	12.4681	19.6518	15.0299	11.9802	11.7426	10.3218	8.44984	Tukey's multiple comparisons test				LD vs CL	***	LD vs HF-LD	****	LD vs HF-CL	****	CL vs HF-LD	****	CL vs HF-CL	****	HF-LD vs HF-CL	ns
				LD	CL	HF-LD	HF-CL	Tukey's multiple comparisons test			P value
				N=5
	dp/dtmax			9115.33	5568.64	2847	1971.04	LD vs. CL			**
				7127.5	5672	2705.06	2233.7	LD vs. HF-LD			****
				6448.44	5704.12	3687.34	2749.87	LD vs. HF-CL			****
				8651.51	5955.62	3163.69	2563.65	CL vs. HF-LD			***
				6042.62	5859.06	3656.4	2554.6	CL vs. HF-CL			****
								HF-LD vs. HF-CL			ns
	-dp/dtmin			-7646.4	-4026.63	-2694.05	-2271.02	LD vs. CL			ns
				-5528.24	-5064.51	-3278.83	-2545.99	LD vs. HF-LD			****
				-4611.36	-4591.11	-3211.2	-2436.95	LD vs. HF-CL			****
				-6239.39	-5697.21	-3034.25	-2618.94	CL vs. HF-LD			**
				-5736.45	-5691.4	-2708.98	-2464.63	CL vs. HF-CL			***
								HF-LD vs. HF-CL			ns
	LVESP			161.121	166.856	149.334	132.183	LD vs. CL			ns
				142.017	159.966	112.911	100.06	LD vs. HF-LD			ns
				134.854	175.749	157.927	121.608	LD vs. HF-CL			**
				159.242	162.543	143.793	108.775	CL vs. HF-LD			ns
				163	165	164.746	113.966	CL vs. HF-CL			***
								HF-LD vs. HF-CL			*
	LVEDP			-9.2834	9.6282	5.6611	14.0497	LD vs. CL			ns
				-0.9316	10.6409	9.0729	22.216	LD vs. HF-LD			ns
				4.3734	10.9182	17.3771	4.9278	LD vs. HF-CL			ns
				3.3865	19.2814	9.5787	2.8935	CL vs. HF-LD			ns
				5.3	1.5706	16.2157	6.2069	CL vs. HF-CL			ns
								HF-LD vs. HF-CL			ns
